# Supplementary material for: Overall Survival Signature of 5-Methylcytosine Regulators Related Long Non-Coding RNA in Hepatocellular Carcinoma
Source: Front Oncol. 2022 May 24;12:884377. doi: 10.3389/fonc.2022.884377 (PMC9172585; doi:10.3389/fonc.2022.884377)
Supplement: Supplementary file 1 [file Table_1.xlsx]

## Sheet: 436 M5C related lnc RNA
m6A	lncRNA	cor	pvalue	Regulation
TET3	C1orf220	0.433849	1.34654e-18	postive
NOP2	AL035461.2	0.46566	1.58659e-21	postive
NSUN3	AC107068.1	0.444458	1.5359e-19	postive
TET3	AC004253.1	0.419184	2.3938e-17	postive
NSUN5	AC004233.4	0.406305	2.67534e-16	postive
TRDMT1	AL445250.1	0.46508	1.80567e-21	postive
TET3	AC245060.5	0.496123	1.2404e-24	postive
TRDMT1	FOXD2-AS1	0.437206	6.8302e-19	postive
NOP2	AC104118.1	0.420773	1.76425e-17	postive
ALKBH1	LINC01711	0.410125	1.32191e-16	postive
NOP2	AL139089.1	0.457061	1.0535e-20	postive
TET3	AL645608.7	0.427242	5.01046e-18	postive
TET2	AL021368.2	0.456052	1.31114e-20	postive
NSUN7	DNAJC3-DT	0.448673	6.34744e-20	postive
NOP2	AP001628.1	0.454623	1.78481e-20	postive
NSUN2	AC022400.5	0.441874	2.62505e-19	postive
TRDMT1	Z98200.1	0.579768	5.73086e-35	postive
NSUN2	AL669831.5	0.414897	5.40839e-17	postive
NOP2	AC004801.6	0.428233	4.12129e-18	postive
NOP2	AL671710.1	0.47068	5.12496e-22	postive
NSUN5	AC009065.4	0.503125	2.15993e-25	postive
YBX1	GASAL1	0.423515	1.03821e-17	postive
TET3	AC068473.5	0.414771	5.53877e-17	postive
TET2	AC053513.1	0.49646	1.14153e-24	postive
TET2	AC092117.1	0.410154	1.31469e-16	postive
TET2	AC007383.2	0.400116	8.22831e-16	postive
NSUN4	AP003469.2	0.408075	1.93209e-16	postive
NSUN3	AC008124.1	0.422237	1.32991e-17	postive
TET2	WWC2-AS2	0.475958	1.53031e-22	postive
TET3	AC068987.3	0.409602	1.45667e-16	postive
TRDMT1	AL139351.1	0.5299	1.83667e-28	postive
TET1	LINC01901	0.4983	7.23467e-25	postive
NSUN3	AL139035.1	0.455223	1.56826e-20	postive
NSUN3	AC008764.2	0.429708	3.07831e-18	postive
NOP2	AP001453.3	0.423766	9.88804e-18	postive
TET1	LINC01224	0.619066	6.0813e-41	postive
TRDMT1	AC006305.1	0.41154	1.01555e-16	postive
ALYREF	AC012442.1	0.415267	5.04327e-17	postive
NSUN2	AC007405.3	0.412552	8.40498e-17	postive
NSUN2	AC114763.1	0.427014	5.24011e-18	postive
TET2	AC130650.2	0.404985	3.40685e-16	postive
NSUN7	AL442128.2	0.421964	1.40209e-17	postive
NSUN3	LINC01376	0.475529	1.68962e-22	postive
TRDMT1	AL135910.1	0.461001	4.4547e-21	postive
NOP2	AC010536.1	0.509958	3.77101e-26	postive
NSUN3	AC009237.14	0.44222	2.44397e-19	postive
TET3	AC112503.2	0.42894	3.58392e-18	postive
TRDMT1	AL445472.1	0.466542	1.30254e-21	postive
TET1	AL391095.3	0.401199	6.77096e-16	postive
TRDMT1	AC048341.1	0.466351	1.35967e-21	postive
TET1	AL117329.1	0.404234	3.90641e-16	postive
NSUN5	SNHG8	0.408643	1.73964e-16	postive
NOP2	AC087392.3	0.410238	1.29425e-16	postive
NSUN5	AL121899.1	0.412955	7.7942e-17	postive
NOP2	AL133215.2	0.438847	4.88837e-19	postive
ALYREF	SNHG25	0.453564	2.24102e-20	postive
ALYREF	AL136295.6	0.425441	7.13206e-18	postive
NOP2	LINC02550	0.417672	3.19508e-17	postive
NSUN7	AC074138.1	0.422322	1.30821e-17	postive
NSUN3	EIF3J-DT	0.422869	1.17671e-17	postive
TET1	AC121247.1	0.443511	1.87027e-19	postive
NOP2	AC020928.1	0.425558	6.97112e-18	postive
NSUN2	LINC01560	0.413401	7.16794e-17	postive
TRDMT1	SIRLNT	0.587986	3.76709e-36	postive
TET3	AC004951.1	0.406978	2.36437e-16	postive
NSUN5	AC073195.1	0.403476	4.48433e-16	postive
TRDMT1	GTSE1-DT	0.444348	1.57175e-19	postive
NSUN4	LINC01011	0.421255	1.60764e-17	postive
TRDMT1	AC011450.1	0.473262	2.84435e-22	postive
TET3	AC006480.2	0.421799	1.44756e-17	postive
NSUN3	AC245060.2	0.433017	1.59127e-18	postive
TET2	AC245041.1	0.504785	1.41851e-25	postive
NSUN5	AC211433.2	0.468961	7.56223e-22	postive
TET1	AP001432.1	0.409822	1.39826e-16	postive
TET3	AC012368.2	0.417438	3.34071e-17	postive
NSUN7	AL159169.2	0.461794	3.74114e-21	postive
NOP2	AC092171.2	0.402893	4.98519e-16	postive
NSUN7	AC012617.1	0.441445	2.86769e-19	postive
TET3	LINC01671	0.435621	9.41942e-19	postive
TET3	AL121890.4	0.419573	2.2217e-17	postive
TET1	JPX	0.434222	1.24905e-18	postive
TET3	AC105345.1	0.440535	3.45832e-19	postive
NOP2	AF279873.3	0.401456	6.46445e-16	postive
ALYREF	AP000704.1	0.438544	5.20064e-19	postive
NOP2	LINC02367	0.461891	3.66224e-21	postive
TRDMT1	AC090409.1	0.428555	3.86769e-18	postive
NSUN3	AP003486.1	0.423813	9.79719e-18	postive
NSUN5	AC010327.4	0.418615	2.66874e-17	postive
TET2	AC012313.5	0.534445	5.18972e-29	postive
NSUN4	AC011815.1	0.451558	3.44148e-20	postive
TET1	AC007405.1	0.432281	1.84408e-18	postive
TRDMT1	AC091057.3	0.454802	1.71714e-20	postive
NSUN3	AC073529.1	0.416151	4.26569e-17	postive
TRDMT1	AC060766.4	0.413635	6.85987e-17	postive
NOP2	PTGES2-AS1	0.400505	7.67271e-16	postive
TET1	AC107419.1	0.425237	7.42207e-18	postive
TET3	AC087222.1	0.459698	5.92945e-21	postive
TET3	AC004982.2	0.429438	3.24765e-18	postive
NOP2	AL139286.2	0.518459	4.06689e-27	postive
TRDMT1	MIAT	0.622746	1.51623e-41	postive
TET2	LINC02041	0.425247	7.40812e-18	postive
TET3	AC096642.1	0.414494	5.83574e-17	postive
NSUN2	AC084018.1	0.408674	1.7295e-16	postive
NSUN3	USP46-AS1	0.543417	4.04619e-30	postive
TET2	LINC00843	0.466376	1.35191e-21	postive
TET1	CEP83-DT	0.431303	2.2415e-18	postive
NSUN3	AC093227.1	0.424571	8.45363e-18	postive
NOP2	AC005393.1	0.436758	7.48103e-19	postive
NSUN2	LINC01772	0.409829	1.39649e-16	postive
TET3	RBFADN	0.472972	3.03992e-22	postive
NSUN3	AC096733.2	0.434855	1.09964e-18	postive
NSUN4	LINC01106	0.400754	7.33672e-16	postive
NOP2	LINC00265	0.421499	1.53385e-17	postive
TET3	ZKSCAN2-DT	0.428808	3.67867e-18	postive
TRDMT1	ZNF674-AS1	0.476584	1.32403e-22	postive
TRDMT1	AC067747.1	0.52984	1.86699e-28	postive
NSUN2	LINC00630	0.467019	1.17071e-21	postive
NSUN7	AC097634.1	0.444743	1.44738e-19	postive
TET1	LINC01976	0.536043	3.31309e-29	postive
TRDMT1	AC019254.1	0.582868	2.07097e-35	postive
TET1	AC074135.1	0.421364	1.57422e-17	postive
NSUN5	MIR210HG	0.40433	3.83875e-16	postive
TRDMT1	AC060766.6	0.432099	1.91251e-18	postive
TET1	AC034229.4	0.444142	1.64045e-19	postive
NSUN5	AC015912.3	0.551453	3.85384e-31	postive
NSUN2	AC026412.3	0.558321	4.90946e-32	postive
TRDMT1	AC027702.1	0.491573	3.78116e-24	postive
TRDMT1	LINC01117	0.503555	1.93723e-25	postive
ALYREF	AC132872.1	0.442329	2.38915e-19	postive
TET1	AL356010.2	0.409393	1.51419e-16	postive
TRDMT1	RFX3-AS1	0.604307	1.33445e-38	postive
TET3	AC093627.5	0.448199	7.01448e-20	postive
TET1	AC103808.3	0.449868	4.92906e-20	postive
NSUN4	LINC00628	0.400515	7.65875e-16	postive
NOP2	AC006504.5	0.480743	5.02381e-23	postive
TRDMT1	AC010904.2	0.655869	2.33116e-47	postive
TET3	AC138393.3	0.45221	2.99471e-20	postive
TET1	AL139042.1	0.408109	1.91997e-16	postive
NSUN5	LINC02313	0.454408	1.86913e-20	postive
TRDMT1	AC093730.1	0.598711	9.57844e-38	postive
NOP2	AL121658.1	0.407932	1.98354e-16	postive
ALYREF	FLVCR1-DT	0.452039	3.1062e-20	postive
NOP2	RNF139-AS1	0.493077	2.62071e-24	postive
NSUN5	AC069544.1	0.448111	7.1461e-20	postive
NSUN5	AC026979.2	0.446434	1.01664e-19	postive
NOP2	AC124045.1	0.455207	1.57373e-20	postive
NSUN2	SPATA13	0.406749	2.46611e-16	postive
TRDMT1	ATP2B1-AS1	0.486795	1.19714e-23	postive
TET2	AC245041.2	0.422851	1.18082e-17	postive
NOP2	AC069234.5	0.442932	2.10876e-19	postive
TET3	AC092653.1	0.5368	2.67583e-29	postive
ALYREF	AC092354.2	0.406813	2.43727e-16	postive
TRDMT1	AC145422.1	0.532737	8.36322e-29	postive
NOP2	LINC00665	0.448075	7.20087e-20	postive
NSUN3	LINC01521	0.464766	1.9365e-21	postive
TRDMT1	AL354977.1	0.597613	1.40414e-37	postive
NSUN7	AC027020.2	0.481202	4.51047e-23	postive
NSUN5	APTR	0.407459	2.16439e-16	postive
TET2	AL136115.2	0.412521	8.45459e-17	postive
TET2	AC124312.3	0.426359	5.9592e-18	postive
NSUN5	ELFN1-AS1	0.470579	5.24279e-22	postive
TRDMT1	AC138207.5	0.485143	1.77579e-23	postive
NOP2	LINC00662	0.445504	1.2349e-19	postive
NSUN5	AC010618.3	0.45103	3.85145e-20	postive
NSUN3	LINC02175	0.47288	3.10428e-22	postive
NSUN2	AL136309.2	0.425467	7.09608e-18	postive
NSUN5	LINC02001	0.483146	2.85207e-23	postive
TET3	AC104794.2	0.428148	4.191e-18	postive
NSUN7	LINC00654	0.424453	8.64993e-18	postive
TRDMT1	LINC02391	0.493295	2.48464e-24	postive
ALYREF	AL158071.3	0.415491	4.83439e-17	postive
TRDMT1	MANCR	0.525357	6.37263e-28	postive
TET1	LINC01535	0.420231	1.95794e-17	postive
TET2	LINC01836	0.427217	5.03485e-18	postive
TRDMT1	AC091057.4	0.441004	3.14046e-19	postive
NSUN2	TBC1D8-AS1	0.461447	4.03845e-21	postive
NSUN3	AP001107.1	0.479707	6.40319e-23	postive
NSUN2	LINC00909	0.474777	2.00903e-22	postive
TRDMT1	LINC00519	0.583405	1.73432e-35	postive
NSUN5	AC022007.1	0.44792	7.43911e-20	postive
TRDMT1	AC002091.1	0.447244	8.57699e-20	postive
NSUN5	AL392172.1	0.400461	7.73418e-16	postive
TRDMT1	AC009093.1	0.429421	3.25851e-18	postive
YBX1	AL021154.1	0.415287	5.02361e-17	postive
TET3	MUC20-OT1	0.457214	1.01925e-20	postive
NSUN3	FTX	0.446081	1.09466e-19	postive
NOP2	AC102953.2	0.433236	1.52282e-18	postive
NSUN5	AC010422.2	0.404267	3.88348e-16	postive
TET1	AL157400.3	0.461914	3.64348e-21	postive
NSUN5	LINC01978	0.51077	3.05703e-26	postive
NSUN2	LINC00294	0.421361	1.57524e-17	postive
TET1	MIR548XHG	0.463569	2.52676e-21	postive
NSUN5	AC078846.1	0.593865	5.1192e-37	postive
TET2	AC005332.7	0.445238	1.3055e-19	postive
NSUN3	AC025031.4	0.412714	8.15465e-17	postive
NSUN5	AC087741.2	0.456866	1.0992e-20	postive
TRDMT1	LINC00460	0.544266	3.16549e-30	postive
TET1	AC006946.2	0.461482	4.00708e-21	postive
NSUN5	AC008608.2	0.466952	1.18822e-21	postive
NSUN4	LINC02038	0.402988	4.90017e-16	postive
TRDMT1	LINC02100	0.448904	6.04442e-20	postive
NSUN5	AC009686.2	0.518473	4.05194e-27	postive
TRDMT1	AC107214.2	0.411919	9.46131e-17	postive
TET1	AP003900.1	0.424516	8.54368e-18	postive
NOP2	MAPKAPK5-AS1	0.478216	9.06626e-23	postive
NOP2	Z83851.2	0.431367	2.21329e-18	postive
NSUN3	AC073046.1	0.54242	5.39355e-30	postive
NOP2	DSCR9	0.421386	1.56755e-17	postive
NOP2	AL121782.1	0.417435	3.34234e-17	postive
TRDMT1	AC013565.1	0.557288	6.71359e-32	postive
TRDMT1	AL136368.1	0.410673	1.19376e-16	postive
NSUN5	AL390037.1	0.478661	8.17366e-23	postive
NSUN3	AC005154.4	0.463401	2.62249e-21	postive
NSUN5	EPB41L4A-AS1	0.406535	2.56516e-16	postive
ALYREF	AC087392.5	0.405774	2.9491e-16	postive
TET1	AC009271.1	0.515351	9.24865e-27	postive
TET1	C2orf48	0.476604	1.318e-22	postive
NSUN2	AC012360.3	0.450543	4.27087e-20	postive
TRDMT1	AC232271.1	0.410761	1.17425e-16	postive
NSUN2	GHET1	0.428498	3.911e-18	postive
NSUN7	AL356019.2	0.506504	9.15653e-26	postive
NSUN5	AP003419.3	0.409955	1.36411e-16	postive
ALYREF	AC010969.2	0.481665	4.04555e-23	postive
TET3	AP001462.1	0.464147	2.2226e-21	postive
NSUN3	ARRDC3-AS1	0.435493	9.66675e-19	postive
NSUN7	AC021321.1	0.45744	9.70407e-21	postive
NSUN2	AC093297.2	0.452449	2.84537e-20	postive
NSUN5	AC025048.4	0.544539	2.92493e-30	postive
NSUN2	EBLN3P	0.45755	9.47412e-21	postive
TET1	AC069234.4	0.416251	4.18602e-17	postive
NSUN4	LINC00997	0.406906	2.39618e-16	postive
NSUN2	SNHG18	0.475649	1.64366e-22	postive
TET3	LINC00562	0.404203	3.92905e-16	postive
ALYREF	AC092171.5	0.445681	1.19e-19	postive
NSUN7	AL139384.1	0.468063	9.25893e-22	postive
TRDMT1	AC010864.1	0.500719	3.95564e-25	postive
TET1	AL589182.1	0.588526	3.14137e-36	postive
NSUN2	AC016705.2	0.431602	2.11183e-18	postive
NSUN3	LINC01948	0.44731	8.45773e-20	postive
NOP2	AC012213.3	0.436195	8.38624e-19	postive
NOP2	PVT1	0.419745	2.1497e-17	postive
NSUN2	AC091965.1	0.523814	9.68325e-28	postive
NSUN2	AC092910.3	0.434432	1.19735e-18	postive
TRDMT1	AC069148.1	0.440652	3.37615e-19	postive
TET3	Z97832.2	0.431051	2.35711e-18	postive
TRDMT1	MIATNB	0.511583	2.4755e-26	postive
TRDMT1	LINC01993	0.560078	2.87512e-32	postive
TET1	AC010789.1	0.449912	4.88317e-20	postive
NSUN2	NORAD	0.446602	9.81331e-20	postive
NSUN5	AC009275.1	0.417206	3.49124e-17	postive
NSUN7	AP000345.2	0.426681	5.59433e-18	postive
NSUN5	AC006273.1	0.46632	1.36912e-21	postive
TET3	AC005546.1	0.437919	5.90756e-19	postive
TRDMT1	AC009237.15	0.516287	7.22753e-27	postive
ALYREF	AC100812.1	0.400382	7.845e-16	postive
TET3	AC010245.2	0.425869	6.55885e-18	postive
TET1	ZNF667-AS1	0.452435	2.85363e-20	postive
YBX1	AF117829.1	0.437033	7.07524e-19	postive
ALYREF	LINC00623	0.420229	1.95868e-17	postive
NOP2	AL080317.2	0.427606	4.66405e-18	postive
YBX1	OSMR-AS1	0.4395	4.27696e-19	postive
TRDMT1	LINC00839	0.524354	8.36524e-28	postive
NOP2	SNHG4	0.535709	3.63997e-29	postive
NSUN2	FAM111A-DT	0.486232	1.36966e-23	postive
NSUN5	AC055713.1	0.433883	1.33731e-18	postive
NSUN5	LINC02062	0.447374	8.34441e-20	postive
TRDMT1	LINC01094	0.604563	1.21829e-38	postive
TRDMT1	FAM225A	0.45381	2.1255e-20	postive
NOP2	AC090229.1	0.457452	9.67823e-21	postive
YBX1	AC098484.2	0.439118	4.62505e-19	postive
NOP2	AC005261.1	0.412387	8.66919e-17	postive
NSUN3	AL391121.1	0.449267	5.59859e-20	postive
NOP2	AC145207.5	0.429912	2.9565e-18	postive
NSUN3	DUBR	0.417397	3.36666e-17	postive
NSUN5	AC092171.4	0.474874	1.96497e-22	postive
TET3	CYP4A22-AS1	0.428739	3.72917e-18	postive
NSUN2	AC005332.5	0.416242	4.19315e-17	postive
NSUN5	CYTOR	0.491393	3.9503e-24	postive
TRDMT1	FAM182B	0.430585	2.58641e-18	postive
TET1	AC092941.2	0.464754	1.94167e-21	postive
TRDMT1	AC021224.1	0.424985	7.79688e-18	postive
TET2	LINC01876	0.496816	1.04521e-24	postive
TRDMT1	LINC00310	0.452042	3.10411e-20	postive
TET2	AC091185.1	0.448904	6.04473e-20	postive
TRDMT1	AC093627.7	0.418181	2.8997e-17	postive
NSUN4	AC090114.2	0.414421	5.91606e-17	postive
NSUN2	AL354824.2	0.492948	2.70468e-24	postive
NOP2	AL035071.1	0.531916	1.05101e-28	postive
NSUN5	SNHG19	0.474386	2.19819e-22	postive
TET2	LINC00847	0.42611	6.25648e-18	postive
NOP2	AC093484.4	0.490379	5.05188e-24	postive
TRDMT1	AC006504.1	0.447655	7.86604e-20	postive
TRDMT1	AC005332.4	0.485888	1.48701e-23	postive
TET1	AL138974.1	0.402839	5.03389e-16	postive
NOP2	AC137767.1	0.400056	8.31769e-16	postive
NSUN3	AC138035.1	0.427522	4.74182e-18	postive
TRDMT1	AC061992.1	0.495551	1.42848e-24	postive
TET3	AC012435.2	0.41656	3.94754e-17	postive
TET3	AFDN-DT	0.421225	1.61724e-17	postive
NSUN2	LINC01572	0.4334	1.47357e-18	postive
TRDMT1	AC000067.1	0.420805	1.75331e-17	postive
TRDMT1	AC048341.2	0.478554	8.3805e-23	postive
TRDMT1	HIF1A-AS1	0.435883	8.93326e-19	postive
TET3	AC073288.2	0.488946	7.14204e-24	postive
YBX1	AP003392.5	0.421399	1.5636e-17	postive
TRDMT1	AC116667.1	0.40526	3.23952e-16	postive
TET3	AL449403.2	0.406099	2.77876e-16	postive
NSUN5	AL606468.1	0.418519	2.7185e-17	postive
TRDMT1	AC018647.1	0.446898	9.22289e-20	postive
NSUN2	AC091849.2	0.433999	1.30645e-18	postive
NSUN4	AL365181.2	0.474931	1.93931e-22	postive
TET1	ERVMER61-1	0.500014	4.71948e-25	postive
TET1	AL132655.2	0.436792	7.43011e-19	postive
NOP2	SNHG15	0.43777	6.08998e-19	postive
NSUN2	AC084018.2	0.412927	7.83504e-17	postive
TRDMT1	LINC01116	0.643344	4.4699e-45	postive
NSUN7	AC010201.2	0.449715	5.09159e-20	postive
ALYREF	AC020910.4	0.418813	2.56952e-17	postive
NSUN2	AC092614.1	0.430506	2.62714e-18	postive
NOP2	AP002360.3	0.428697	3.7607e-18	postive
NOP2	AL022324.3	0.403991	4.08365e-16	postive
NSUN3	SUCLG2-AS1	0.409953	1.36466e-16	postive
NOP2	AC067838.1	0.420449	1.87781e-17	postive
ALYREF	AL136038.5	0.440377	3.57244e-19	postive
YBX1	LINC00944	0.410395	1.25709e-16	postive
TRDMT1	AC245060.6	0.419242	2.36712e-17	postive
TRDMT1	AC012074.1	0.40519	3.28153e-16	postive
TRDMT1	AC108463.2	0.570838	1.01268e-33	postive
NOP2	AP001505.1	0.434327	1.22313e-18	postive
TET1	LINC00540	0.45464	1.77827e-20	postive
TET1	AC016737.1	0.413001	7.72747e-17	postive
TRDMT1	AC000403.1	0.465782	1.54399e-21	postive
ALYREF	AC010999.2	0.428357	4.02182e-18	postive
NSUN5	AP002360.1	0.520495	2.36415e-27	postive
NOP2	LINC02019	0.420232	1.95788e-17	postive
NOP2	AC138904.1	0.469174	7.20641e-22	postive
NOP2	AP002784.1	0.419939	2.07092e-17	postive
ALYREF	AC026333.4	0.496281	1.19301e-24	postive
TET1	AC120036.4	0.43711	6.9647e-19	postive
ALYREF	AC142472.1	0.491481	3.86629e-24	postive
TET1	LINC01139	0.410054	1.33928e-16	postive
TRDMT1	LINC01615	0.503036	2.20862e-25	postive
TET3	AL035563.1	0.444802	1.42977e-19	postive
TRDMT1	FENDRR	0.625796	4.72722e-42	postive
TRDMT1	AC020661.1	0.418031	2.98376e-17	postive
TET3	LINC01775	0.439364	4.39808e-19	postive
NSUN3	AC007731.2	0.423139	1.11668e-17	postive
NSUN2	LINC00667	0.410854	1.15424e-16	postive
NSUN2	AC005332.6	0.461375	4.10313e-21	postive
TRDMT1	MIR503HG	0.405053	3.36447e-16	postive
NOP2	AC135050.1	0.458426	7.82883e-21	postive
NSUN4	AL078644.1	0.455654	1.42877e-20	postive
NSUN5	AC005776.2	0.422959	1.15652e-17	postive
NSUN5	AL355353.1	0.425578	6.94396e-18	postive
ALYREF	AC046143.2	0.46877	7.89434e-22	postive
TRDMT1	LINC00601	0.518364	4.17144e-27	postive
NSUN3	LINC00216	0.465011	1.8337e-21	postive
TET2	LINC01001	0.474893	1.95613e-22	postive
NOP2	AC063948.1	0.403115	4.78829e-16	postive
TET1	AC008543.1	0.433483	1.44933e-18	postive
TET3	LINC00663	0.462412	3.26438e-21	postive
TET2	U73166.1	0.422883	1.17354e-17	postive
NSUN5	AL133410.1	0.411088	1.10497e-16	postive
TRDMT1	CASC15	0.676617	2.17151e-51	postive
TET3	AC015813.1	0.471634	4.12529e-22	postive
NSUN3	AC093515.1	0.415484	4.84021e-17	postive
TET1	AC090061.1	0.434198	1.25508e-18	postive
TET1	AC068987.4	0.461642	3.86873e-21	postive
TET2	FP671120.1	0.437121	6.94946e-19	postive
TET1	LINC02505	0.408517	1.78068e-16	postive
ALKBH1	SEPT7-AS1	0.436587	7.74525e-19	postive
NSUN2	AL365434.1	0.436449	7.96598e-19	postive
TET1	AC140847.2	0.449045	5.86679e-20	postive
TET1	LINC01029	0.424619	8.37396e-18	postive
NSUN4	AC026250.1	0.434419	1.20067e-18	postive
TET1	UBAC2-AS1	0.404682	3.60007e-16	postive
ALYREF	AC126283.1	0.403599	4.3849e-16	postive
NSUN5	AP001527.2	0.424237	9.02092e-18	postive
TET3	BAIAP2-DT	0.430318	2.72719e-18	postive
TRDMT1	LINC00539	0.409538	1.47391e-16	postive
TRDMT1	PTPRD-AS1	0.464328	2.13502e-21	postive
TRDMT1	L3MBTL4-AS1	0.414539	5.78567e-17	postive
TET3	AL683813.1	0.501509	3.24493e-25	postive
TET1	AL160162.1	0.414395	5.94481e-17	postive
TET2	LINC01126	0.437443	6.50923e-19	postive
NSUN5	AC110285.6	0.401825	6.04804e-16	postive
NOP2	AC004816.1	0.530044	1.76473e-28	postive
ALYREF	AL359513.1	0.475221	1.81387e-22	postive
NSUN5	AC110285.5	0.414028	6.37047e-17	postive
NSUN2	LINC00471	0.426655	5.62224e-18	postive
NSUN3	RASAL2-AS1	0.419611	2.20556e-17	postive
NSUN3	GMDS-DT	0.454917	1.67504e-20	postive
TET3	AC083843.2	0.410348	1.26805e-16	postive
NSUN2	LINC00664	0.495656	1.3918e-24	postive
NSUN5	AC016405.3	0.471943	3.84521e-22	postive
NSUN5	BX537318.1	0.410662	1.19615e-16	postive
TET1	AL359504.2	0.517199	5.68101e-27	postive
NSUN3	AL024498.1	0.432723	1.68774e-18	postive
TET1	AC022031.2	0.465357	1.69754e-21	postive
NSUN5	MIR4435-2HG	0.467679	1.00941e-21	postive
TET1	AL390728.6	0.4031	4.80159e-16	postive
TRDMT1	LINC02450	0.520254	2.52128e-27	postive
NSUN2	LINC02109	0.421569	1.51337e-17	postive
TRDMT1	AC017076.1	0.511486	2.53887e-26	postive
NOP2	AC074050.4	0.429348	3.30621e-18	postive
TRDMT1	AC021851.1	0.414178	6.19313e-17	postive
TET1	AC131532.1	0.461675	3.84028e-21	postive
NSUN3	AC080013.4	0.445367	1.27087e-19	postive
TET3	LINC01355	0.419234	2.37105e-17	postive
TET2	AC015922.2	0.415335	4.97865e-17	postive
TET1	LINC02327	0.433524	1.43745e-18	postive
NSUN5	AC015813.4	0.427355	4.89974e-18	postive
NSUN3	LINC02035	0.508649	5.28388e-26	postive
TET1	AL157832.1	0.495093	1.59861e-24	postive
NSUN5	AC005670.1	0.485807	1.51597e-23	postive
TRDMT1	AL035446.1	0.584645	1.14982e-35	postive
TRDMT1	AC007823.1	0.44703	8.97052e-20	postive
NOP2	AC127024.5	0.403183	4.72974e-16	postive
NSUN3	AC012313.1	0.488984	7.07703e-24	postive
NSUN2	Z68871.1	0.403777	4.24526e-16	postive
TRDMT1	MIR222HG	0.429949	2.93448e-18	postive
TRDMT1	AC110995.1	0.403909	4.14483e-16	postive
TET1	AL133467.2	0.419214	2.3799e-17	postive
NSUN2	AP000766.1	0.429542	3.18133e-18	postive
TRDMT1	LINC00900	0.521152	1.98269e-27	postive
TET2	AL590705.3	0.439501	4.27617e-19	postive
NSUN3	AC009120.3	0.457226	1.01651e-20	postive
TET1	AC068756.1	0.529564	2.01476e-28	postive
NSUN3	LINC01515	0.48384	2.42039e-23	postive
NSUN3	AP003392.4	0.471698	4.06533e-22	postive
TET2	AC018645.2	0.419344	2.32122e-17	postive
NSUN5	AC008915.2	0.507816	6.54442e-26	postive
NOP2	AC026401.3	0.481489	4.21567e-23	postive
TET1	AL354809.1	0.487317	1.05652e-23	postive
ALYREF	AC005261.3	0.426287	6.0434e-18	postive
TRDMT1	LINC00342	0.419728	2.15661e-17	postive

## Sheet: 43 M5C related lnc RNA P<0.001
id	HR	HR.95L	HR.95H	pvalue
SNHG4	1.13999	1.08678	1.19581	7.79393e-08
AC145207.5	1.25962	1.14557	1.38503	1.8759e-06
AC026412.3	2.56313	1.72897	3.79973	2.79004e-06
AC034229.4	1.30413	1.16067	1.46532	7.97269e-06
LINC01224	1.24001	1.12684	1.36454	1.05494e-05
AP003392.5	2.20353	1.54778	3.13712	1.1671e-05
AC068473.5	1.13875	1.07321	1.20829	1.73717e-05
MIR210HG	1.04945	1.02615	1.07329	2.52965e-05
AC107068.1	1.32744	1.16278	1.51542	2.76793e-05
AL139384.1	1.08597	1.04479	1.12877	2.89404e-05
AL354824.2	1.41906	1.20139	1.67616	3.79595e-05
AC026401.3	1.03183	1.01636	1.04752	4.77311e-05
FOXD2-AS1	1.05686	1.02905	1.08542	4.81369e-05
FAM225A	2.20738	1.49176	3.26631	7.48066e-05
AC007405.1	1.94918	1.39867	2.71638	8.10112e-05
AP003469.2	1.11087	1.05385	1.17097	9.18485e-05
AL133467.2	1.4671	1.20946	1.77962	0.000100203
AL024498.1	3.4257	1.83283	6.40292	0.000114064
GASAL1	1.15196	1.07191	1.23799	0.0001183
AC010864.1	1.80225	1.33099	2.44038	0.000139683
LINC01094	1.25033	1.11428	1.40299	0.000144103
AL133215.2	1.48109	1.20621	1.8186	0.000176888
LINC01011	1.31041	1.13656	1.51085	0.000197183
TBC1D8-AS1	1.54913	1.22898	1.95267	0.000210942
AC068987.4	1.04246	1.01978	1.06565	0.000211727
AL590705.3	1.2671	1.11599	1.43869	0.000258604
LINC01572	3.94865	1.88662	8.26441	0.000267931
MIR4435-2HG	1.05336	1.02424	1.08331	0.000279114
AC010789.1	1.21546	1.09395	1.35048	0.000282515
OSMR-AS1	1.58922	1.23332	2.04783	0.000342096
AC069544.1	1.22527	1.09628	1.36943	0.000344114
CYTOR	1.01624	1.00726	1.0253	0.000376538
AC004816.1	1.07037	1.03094	1.11131	0.000383583
AC007405.3	1.05213	1.02281	1.08228	0.000424548
AC010969.2	1.14264	1.06089	1.23068	0.000430289
LINC00471	2.08148	1.38109	3.13707	0.000460684
AC026250.1	1.27613	1.11278	1.46345	0.000484663
AL121658.1	1.51462	1.19937	1.91274	0.000488862
LINC02001	1.0333	1.01438	1.05257	0.000511575
AC092941.2	1.89154	1.31824	2.71416	0.000540881
AC005332.5	1.06784	1.02864	1.10854	0.000582852
LINC00540	1.16649	1.06844	1.27353	0.000586275
AC087741.2	1.05594	1.02299	1.08995	0.000764831
